# Supplementary material for: Eating Quality and In Vitro Digestibility of Brown Rice Improved by Ascorbic Acid Treatments
Source: Foods. 2023 Mar 1;12(5):1043. doi: 10.3390/foods12051043 (PMC10000754; doi:10.3390/foods12051043)
Supplement: Supplementary file 1 [file foods-12-01043-s001.zip]

Archive with 1 entries (1 files):
- foods-2195884-supplementary.pdf
